# Supplementary material for: Integrated Pest Management Strategies to Control Varroa Mites and Their Effect on Viral Loads in Honey Bee Colonies
Source: Insects. 2024 Feb 5;15(2):115. doi: 10.3390/insects15020115 (PMC10889759; doi:10.3390/insects15020115)
Supplement: Supplementary file 1 [file insects-15-00115-s001.zip]

Archive with 1 entries (1 files):
- insects-2762624-supplementary.pdf
